# Supplementary material for: Dopaminergic co-transmission with sonic hedgehog inhibits abnormal involuntary movements in models of Parkinson’s disease and L-Dopa induced dyskinesia
Source: Commun Biol. 2021 Sep 22;4:1071. doi: 10.1038/s42003-021-02567-3 (PMC8458306; doi:10.1038/s42003-021-02567-3)
Supplement: Supplementary file 6 — Supplementary Data 1 [file 42003_2021_2567_MOESM6_ESM.xlsx]

## Sheet: DL Chronic 6-OHDA Cyclo pERK
ID	Group	Area	ChAT	pERK in MSN	ChAT + pERK	% pERK in ChAT cells	%pERK in MSN	%ChAT cells pERK positive	Total perk	ChAT Cells			ID	Group	ChAT	pERK in MSN	ChAT + pERK	% pERK in ChAT cells	Total ChAT Cells	Fold Change
1.4	L-Dopa (n=8)	Middle	10	40	1	9.09091	97.561	2.5	41	11			1.4	L-Dopa (n=8)	20	153	1	4.8619	21	0.222162
2.2	L	Middle	10	50	0	0	100	0	50	10			2.2	L-Dopa (n=8)	18	69	1	5.36316	19	0.245067
2.4	L	Middle	10	106	1	9.09091	99.0654	0.943396	107	11			2.4	L-Dopa (n=8)	18	207	5	21.8391	23	0.997927
3.1	L	Middle	5	218	4	44.4444	98.1982	1.83486	222	9			3.1	L-Dopa (n=8)	16	426	9	36.1	25	1.64957
4.2	L	Middle	10	142	3	23.0769	97.931	2.11268	145	13			4.2	L-Dopa (n=8)	22	240	3	12.1	25	0.552903
4.5	L	Middle											4.5	L-Dopa (n=8)	0	0	0		0	0
5.2	L	Middle	7	131	7	50	94.9275	5.34351	138	14			5.2	L-Dopa (n=8)	13	209	9	41.0091	22	1.87389
5.3	L	Middle	7	194	5	41.6667	97.4874	2.57732	199	12			5.3	L-Dopa (n=8)	15	288	7	31.9182	22	1.45848
1.4	L	Anterior	11	11	1	8.33333	91.6667	9.09091	12	12			Average					21.8845
2.2	L	Anterior	13	46	1	7.14286	97.8723	2.17391	47	14			Fold Change Factor					0.0456945
2.4	L	Anterior	2	97	6	75	94.1748	6.18557	103	8
3.1	L	Anterior	12	113	7	36.8421	94.1667	6.19469	120	19
4.2	L	Anterior	10	17	2	16.6667	89.4737	11.7647	19	12
4.5	L	Anterior	9	12	0	0	100	0	12	9
5.2	L	Anterior	4	12	2	33.3333	85.7143	16.6667	14	6
5.3	L	Anterior	10	22	2	16.6667	91.6667	9.09091	24	12
1.4	L	Posterior	10	113	0	0	100	0	113	10
2.2	L	Posterior	8	19	1	11.1111	95	5.26316	20	9
2.4	L	Posterior	8	101	4	33.3333	96.1905	3.9604	105	12
3.1	L	Posterior	11	208	5	31.25	97.6526	2.40385	213	16
4.2	L	Posterior	12	98	0	0	100	0	98	12
4.5	L	Posterior
5.2	L	Posterior	6	78	2	25	97.5	2.5641	80	8
5.3	L	Posterior	8	94	2	20	97.9167	2.12766	96	10
2.3	L-Dopa + Cyclo (n=7)	Middle	1	42	7	87.5	85.7143	16.6667	49	8			2.3	L-Dopa + Cyclo (n=7)	3	122	11	79.5714	14	3.63597
3.2	L/Cyclo	Middle	10	168	2	16.6667	98.8235	1.19048	170	12			3.2	L-Dopa + Cyclo (n=7)	25	252	3	11.7143	28	0.535278
3.3	L/Cyclo	Middle	6	57	6	50	90.4762	10.5263	63	12			3.3	L-Dopa + Cyclo (n=7)	14	99	9	40.1304	23	1.83374
4.3	L/Cyclo	Middle	2	190	13	86.6667	93.5961	6.84211	203	15			4.3	L-Dopa + Cyclo (n=7)	2	391	26	93.8571	28	4.28875
4.4	L/Cyclo	Middle	1	197	5	83.3333	97.5248	2.53807	202	6			4.4	L-Dopa + Cyclo (n=7)	11	416	5	32.25	16	1.47365
5.1	L/Cyclo	Middle	4	295	6	60	98.0066	2.0339	301	10			5.1	L-Dopa + Cyclo (n=7)	5	569	16	77.1905	21	3.52718
5.4	L/Cyclo	Middle	7	234	1	12.5	99.5745	0.42735	235	8			5.4	L-Dopa + Cyclo (n=7)	20	361	8	29.5714	28	1.35125
2.3	L/Cyclo	Anterior	9	81	5	35.7143	94.186	6.17284	86	14
3.2	L/Cyclo	Anterior	6	51	5	45.4545	91.0714	9.80392	56	11			Average					52.0407
3.3	L/Cyclo	Anterior	9	8	6	40	57.1429	75	14	15
4.3	L/Cyclo	Anterior	2	229	6	75	97.4468	2.62009	235	8			T test					0.0391631
4.4	L/Cyclo	Anterior	7	230	6	46.1538	97.4576	2.6087	236	13
5.1	L/Cyclo	Anterior	9	209	5	35.7143	97.6636	2.39234	214	14
5.4	L/Cyclo	Anterior	7	170	4	36.3636	97.7011	2.35294	174	11
2.3	L/Cyclo	Posterior	2	80	4	66.6667	95.2381	5	84	6
3.2	L/Cyclo	Posterior	15	84	1	6.25	98.8235	1.19048	85	16
3.3	L/Cyclo	Posterior	8	42	3	27.2727	93.3333	7.14286	45	11
4.3	L/Cyclo	Posterior	0	201	13	100	93.9252	6.46766	214	13
4.4	L/Cyclo	Posterior	10	219	0	0	100	0	219	10
5.1	L/Cyclo	Posterior	1	274	10	90.9091	96.4789	3.64964	284	11
5.4	L/Cyclo	Posterior	13	127	7	35	94.7761	5.51181	134	20
Pulled from	Cyclo coh 2 quantification 3-26-18

## Sheet: DL Chronic 6-OHDA SAG pERK
ID	Group	Area	ChAT	pERK in MSN	ChAT + pERK	% pERK in ChAT cells	%pERK in MSN	%ChAT cells pERK positive	Total perk	ChAT Cells			ID	Group	ChAT	pERK in MSN	ChAT + pERK	% pERK in ChAT cells	Total ChAT Cells	Fold Change
1.1	Control	Anterior				#DIV/0!	#DIV/0!	#DIV/0!	0	0			1.1	Control	8	5	6	43.8571	14	0.852172
1.4	Control	Anterior				#DIV/0!	#DIV/0!	#DIV/0!	0	0			1.4	Control	4	0	6	61	10	1.18527
2.1	Control	Anterior	2	15	13	86.6667	53.5714	86.6667	28	15			2.1	Control	6	12	13	69.4211	19	1.3489
2.2	Control	Anterior	13	67	1	7.14286	98.5294	1.49254	68	14			2.2	Control	20	99	4	17.6667	24	0.343275
3.1	Control	Anterior	2	6	4	66.6667	60	66.6667	10	6			3.1	Control	9	9	22	71.9677	31	1.39838
3.4	Control	Anterior	7	3	5	41.6667	37.5	166.667	8	12			3.4	Control	22	28	12	36.2941	34	0.705218
4.2	Control	Anterior	9	84	10	52.6316	89.3617	11.9048	94	19			4.2	Control	16	194	10	39.4615	26	0.766763
4.4	Control	Anterior	14	36	4	22.2222	90	11.1111	40	18			4.4	Control	11	228	27	72.0526	38	1.40003
1.1	Control	Middle				#DIV/0!	#DIV/0!	#DIV/0!	0	0			Average					51.4651
1.4	Control	Middle				#DIV/0!	#DIV/0!	#DIV/0!	0	0			Fold Change Factor					0.0194306
2.1	Control	Middle	3	7	8	72.7273	46.6667	114.286	15	11
2.2	Control	Middle	13	57	1	7.14286	98.2759	1.75439	58	14
3.1	Control	middle	4	6	8	66.6667	42.8571	133.333	14	12
3.4	Control	middle	11	11	10	47.619	52.381	90.9091	21	21
4.2	Control	middle	13	85	3	18.75	96.5909	3.52941	88	16
4.4	Control	middle	7	138	17	70.8333	89.0323	12.3188	155	24
1.1	Control	Posterior	8	5	6	42.8571	45.4545	120	11	14
1.4	Control	Posterior	4	0	6	60	0	#DIV/0!	6	10
2.1	Control	Posterior	3	5	5	62.5	50	100	10	8
2.2	Control	Posterior	7	42	3	30	93.3333	7.14286	45	10
3.1	Control	posterior	5	3	14	73.6842	17.6471	466.667	17	19
3.4	Control	posterior	11	17	2	15.3846	89.4737	11.7647	19	13
4.2	Control	posterior	3	109	7	70	93.9655	6.42202	116	10
4.4	Control	posterior	4	90	10	71.4286	90	11.1111	100	14
3.2	SAG (15mg/kg) semi acute	Anterior	10	15	4	28.5714	78.9474	26.6667	19	14			3.2	SAG (15mg/kg) semi acute	25	56	12	33.4324	37	0.649614
3.3	SAG	Anterior	17	15	12	41.3793	55.5556	80	27	29			3.3	SAG (15mg/kg) semi acute	24	25	16	41	40	0.796656
4.1	SAG	Anterior	10	10	3	23.0769	76.9231	30	13	13			4.1	SAG (15mg/kg) semi acute	25	14	5	17.6667	30	0.343275
4.3	SAG	Anterior	12	7	5	29.4118	58.3333	71.4286	12	17			4.3	SAG (15mg/kg) semi acute	18	187	13	42.9355	31	0.834264
4.5	SAG	Anterior	8	36	12	60	75	33.3333	48	20			4.5	SAG (15mg/kg) semi acute	13	5	11	46.8333	24	0.910002
1.3	SAG	Anterior	13	70	0	0	100	0	70	13			1.2	SAG (15mg/kg) semi acute	18	5	7	29	25	0.563489
1.5	SAG	Anterior				#DIV/0!	#DIV/0!	#DIV/0!	0	0			1.3	SAG (15mg/kg) semi acute	19	99	8	30.6296	27	0.595153
2.3	SAG	Anterior	5	17	3	37.5	85	17.6471	20	8			1.5	SAG (15mg/kg) semi acute	24	0	6	21	30	0.408043
2.4	SAG	Anterior	5	37	4	44.4444	90.2439	10.8108	41	9			2.3	SAG (15mg/kg) semi acute	12	38	1	8.69231	13	0.168897
3.2	SAG	middle	13	20	6	31.5789	76.9231	30	26	19			2.4	SAG (15mg/kg) semi acute	10	29	3	24.0769	13	0.46783
3.3	SAG	middle	14	18	4	22.2222	81.8182	22.2222	22	18			Average					29.5267
4.1	SAG	middle	15	9	3	16.6667	75	33.3333	12	18
4.3	SAG	middle	8	67	4	33.3333	94.3662	5.97015	71	12			T test					0.0109661
1.2	SAG	Middle	9	0	2	18.1818	0	#DIV/0!	2	11
1.3	SAG	Middle	11	63	4	26.6667	94.0299	6.34921	67	15
1.5	SAG	Middle	14	0	6	30	0	#DIV/0!	6	20
2.3	SAG	Middle	8	0	1	11.1111	0	#DIV/0!	1	9
2.4	SAG	Middle				#DIV/0!	#DIV/0!	#DIV/0!	0	0
3.2	SAG	posterior	12	36	6	33.3333	85.7143	16.6667	42	18
3.3	SAG	posterior	10	7	12	54.5455	36.8421	171.429	19	22
4.1	SAG	posterior	10	5	2	16.6667	71.4286	40	7	12
4.3	SAG	posterior	10	120	9	47.3684	93.0233	7.5	129	19
4.5	SAG	posterior	13	5	11	45.8333	31.25	220	16	24
1.2	SAG	Posterior	9	5	5	35.7143	50	100	10	14
1.3	SAG	Posterior	8	36	4	33.3333	90	11.1111	40	12
1.5	SAG	Posterior	10	0	0	0	#DIV/0!	#DIV/0!	0	10
2.3	SAG	Posterior	4	38	0	0	100	0	38	4
2.4	SAG	Posterior	10	29	3	23.0769	90.625	10.3448	32	13

## Sheet: DL Chronic AK Cyclo pERK
ID	Group	Area	ChAT	pERK in MSN	ChAT + pERK	% pERK in ChAT cells	%pERK in MSN	%ChAT cells pERK positive	Total perk	ChAT Cells			ID	Group	ChAT	pERK in MSN	ChAT + pERK	% pERK in ChAT cells	Total ChAT Cells	Fold Change
1.1	Control	Anterior	6	30	10								1.1	Control	22	55	8	27.6667	30	1.00534
1.1		Anterior	1	31	2								2.1	Control	27	8	8	23.8571	35	0.866915
2.1	Control	Anterior	16	0	1								3.1	Control	18	299	11	38.931	29	1.41467
2.1		Anterior											3.4	Control	24	6	6	21	30	0.763093
3.1	Control	Anterior	4	123	6								4.3	Control	18	3	6	26	24	0.944781
3.1		Anterior											5.2	Control	34	12	2	6.55556	36	0.238214
3.4	Control	Anterior	11	4	1								5.3	Control	18	19	10	36.7143	28	1.33411
3.4		Anterior	13	0	0								6.1	Control	23	75	8	26.8065	31	0.974086
4.3	Control	Anterior	11	3	7								1.1	Control	24	31	9	28.2727	33	1.02737
4.3		Anterior	9	5	2								2.1	Control	25	2	0	1	25	0.0363377
5.2	Control	Anterior	6	23	15								3.1	Control	12	323	16	58.1429	28	2.11278
5.2		Anterior	7	32	8								3.4	Control	26	4	11	30.7297	37	1.11665
5.3	Control	Anterior	8	8	11								4.3	Control	12	1	3	21	15	0.763093
5.3		Anterior	8	5	5								5.2	Control	22	28	14	39.8889	36	1.44947
6.1	Control	Anterior	15	21	2								5.3	Control	33	10	6	16.3846	39	0.59538
6.1		Anterior											6.1	Control	28	74	16	37.3636	44	1.35771
1.1	Control	Middle	9	46	4								Average					27.5196
1.1		Middle	7	16	8								Fold Change Factor					0.0363377
2.1	Control	Middle	16	3	2
2.1		Middle	15	2	0
3.1	Control	Middle	4	221	5
3.1		Middle	5	165	9
3.4	Control	Middle	14	4	2
3.4		Middle	17	2	4
4.3	Control	Middle	17	2	4
4.3		Middle	2	0	1
5.2	Control	Middle	17	10	0
5.2		Middle	8	13	13
5.3	Control	Middle	10	15	4
5.3		Middle	15	5	5
6.1	Control	Middle	11	71	7
6.1		Middle	12	12	4
1.1	Control	Posterior	13	9	4
1.1		Posterior	17	15	1
2.1	Control	Posterior	11	5	6
2.1		Posterior	10	0	0
3.1	Control	Posterior	14	78	6
3.1		Posterior	7	158	7
3.4	Control	Posterior	10	2	4
3.4		Posterior	9	2	7
4.3	Control	Posterior	1	1	2
4.3		Posterior	10	1	2
5.2	Control	Posterior	17	2	2
5.2		Posterior	14	15	1
5.3	Control	Posterior	8	4	6
5.3		Posterior	18	5	1
6.1	Control	Posterior	12	4	1
6.1		Posterior	16	62	12
1.3	Cyclo (5mg/kg)	Anteri+E54:E91or	12	40	7								1.3	Cyclo (5mg/kg)	16	119	14	47.6667	30	1.7321
		Anterior	10	29	2								1.5	Cyclo (5mg/kg)	22	13	8	27.6667	30	1.00534
1.5	Cyclo	Anterior	7	12	6								2.3	Cyclo (5mg/kg)	14	3	3	18.6471	17	0.677592
		Anterior	5	15	3								2.4	Cyclo (5mg/kg)	6	8	5	46.4545	11	1.68805
2.3	Cyclo	Anterior											3.3	Cyclo (5mg/kg)	9	5	10	53.6316	19	1.94885
		Anterior											4.2	Cyclo (5mg/kg)	24	9	18	43.8571	42	1.59367
2.4	Cyclo	Anterior											5.1	Cyclo (5mg/kg)	2	11	10	84.3333	12	3.06448
		Anterior											5.4	Cyclo (5mg/kg)	23	31	9	29.125	32	1.05834
3.3	Cyclo	Anterior	10	3	4								1.3	Cyclo (5mg/kg)	36	29	5	13.1951	41	0.479481
		Anterior	6	5	3								1.5	Cyclo (5mg/kg)	30	9	9	24.0769	39	0.874901
4.2	Cyclo	Anterior	8	16	5								2.3	Cyclo (5mg/kg)	26	0	1	4.7037	27	0.170922
		Anterior	4	38	5								2.4	Cyclo (5mg/kg)	7	11	3	31	10	1.12647
5.1	Cyclo	Anterior	7	2	4								3.3	Cyclo (5mg/kg)	9	12	15	63.5	24	2.30745
		Anterior	6	2	5								4.2	Cyclo (5mg/kg)	8	15	8	51	16	1.85322
5.4	Cyclo	Anterior	6	16	3								5.1	Cyclo (5mg/kg)	8	7	20	72.4286	28	2.63189
		Anterior	8	11	8								5.4	Cyclo (5mg/kg)	28	10	17	38.7778	45	1.4091
1.3	Cyclo	Middle	8	14	5								Average					40.629
		Middle	20	20	4
1.5	Cyclo	Middle	10	5	5								T test					0.0489615
		Middle	15	9	5
2.3	Cyclo	Middle	7	2	2
		Middle	11	0	1
2.4	Cyclo	Middle	4	5	2
		Middle	4	6	1
3.3	Cyclo	Middle	7	1	1
		Middle	5	4	8
4.2	Cyclo	Middle	18	3	5
		Middle	4	7	5
5.1	Cyclo	Middle	1	2	8
		Middle	2	5	13
5.4	Cyclo	Middle	7	26	7
		Middle	13	5	10
1.3	Cyclo	Posterior	8	105	9
		Posterior	16	9	1
1.5	Cyclo	Posterior	12	8	3
		Posterior	15	0	4
2.3	Cyclo	Posterior	7	1	1
		Posterior	15	0	0
2.4	Cyclo	Posterior	2	3	3
		Posterior	3	5	2
3.3	Cyclo	Posterior	2	4	9
		Posterior	4	8	7
4.2	Cyclo	Posterior	6	6	13
		Posterior	4	8	3
5.1	Cyclo	Posterior	1	9	2
		Posterior	6	2	7
5.4	Cyclo	Posterior	16	5	2
		Posterior	15	5	7

## Sheet: DL Chronic AK SAG pERK
ID	Group	Area	ChAT	pERK in MSN	ChAT + pERK	% pERK in ChAT cells	%pERK in MSN	%ChAT cells pERK positive	Total perk	ChAT Cells			ID	Group	ChAT	pERK in MSN	ChAT + pERK	% pERK in ChAT cells	Total ChAT Cells	Fold Change
1.1	Control	Anterior	6	30	10								1.1	Control	22	55	8	27.6667	30	1.00534
		Anterior	1	31	2								2.1	Control	27	8	8	23.8571	35	0.866915
2.1	Control	Anterior	16	0	1								3.1	Control	18	299	11	38.931	29	1.41467
		Anterior											3.4	Control	24	6	6	21	30	0.763093
3.1	Control	Anterior	4	123	6								4.3	Control	18	3	6	26	24	0.944781
		Anterior											5.2	Control	34	12	2	6.55556	36	0.238214
3.4	Control	Anterior	11	4	1								5.3	Control	18	19	10	36.7143	28	1.33411
		Anterior	13	0	0								6.1	Control	23	75	8	26.8065	31	0.974086
4.3	Control	Anterior	11	3	7								1.1	Control	24	31	9	28.2727	33	1.02737
		Anterior	9	5	2								2.1	Control	25	2	0	1	25	0.0363377
5.2	Control	Anterior	6	23	15								3.1	Control	12	323	16	58.1429	28	2.11278
		Anterior	7	32	8								3.4	Control	26	4	11	30.7297	37	1.11665
5.3	Control	Anterior	8	8	11								4.3	Control	12	1	3	21	15	0.763093
		Anterior	8	5	5								5.2	Control	22	28	14	39.8889	36	1.44947
6.1	Control	Anterior	15	21	2								5.3	Control	33	10	6	16.3846	39	0.59538
		Anterior											6.1	Control	28	74	16	37.3636	44	1.35771
1.1	Control	Middle	9	46	4								Average					27.5196
		Middle	7	16	8								Fold Change Factor					0.0363377
2.1	Control	Middle	16	3	2
		Middle	15	2	0
3.1	Control	Middle	4	221	5
		Middle	5	165	9
3.4	Control	Middle	14	4	2
		Middle	17	2	4
4.3	Control	Middle	17	2	4
		Middle	2	0	1
5.2	Control	Middle	17	10	0
		Middle	8	13	13
5.3	Control	Middle	10	15	4
		Middle	15	5	5
6.1	Control	Middle	11	71	7
		Middle	12	12	4
1.1	Control	Posterior	13	9	4
		Posterior	17	15	1
2.1	Control	Posterior	11	5	6
		Posterior	10	0	0
3.1	Control	Posterior	14	78	6
		Posterior	7	158	7
3.4	Control	Posterior	10	2	4
		Posterior	9	2	7
4.3	Control	Posterior	1	1	2
		Posterior	10	1	2
5.2	Control	Posterior	17	2	2
		Posterior	14	15	1
5.3	Control	Posterior	8	4	6
		Posterior	18	5	1
6.1	Control	Posterior	12	4	1
		Posterior	16	62	12
1.2	SAG (20mg/kg)	Anteri+E54:E91or	4	32	11								1.2	SAG (20mg/kg)	14	90	7	34.3333	21	1.2476
		Anterior	0	48	4								1.4	SAG (20mg/kg)	5	8	0	1	5	0.0363377
1.4	SAG	Anterior	5	8	1								2.2	SAG (20mg/kg)	39	2	1	3.5	40	0.127182
		Anterior	17	18	1								2.5	SAG (20mg/kg)	17	0	1	6.55556	18	0.238214
2.2	SAG	Anterior	25	0	0								3.2	SAG (20mg/kg)	23	2	2	9	25	0.32704
		Anterior	17	0	0								4.1	SAG (20mg/kg)	21	16	8	28.5862	29	1.03876
2.5	SAG	Anterior	17	0	1								4.4	SAG (20mg/kg)	32	54	9	22.9512	41	0.833995
		Anterior	12	5	4								6.2	SAG (20mg/kg)	20	10	5	21	25	0.763093
3.2	SAG	Anterior	14	3	5								1.2	SAG (20mg/kg)	12	20	8	41	20	1.48985
		Anterior											1.4	SAG (20mg/kg)	25	16	3	11.7143	28	0.425671
4.1	SAG	Anterior	17	7	4								2.2	SAG (20mg/kg)	25	0	0	1	25	0.0363377
		Anterior	12	56	2								2.5	SAG (20mg/kg)	23	8	5	18.8571	28	0.685226
4.4	SAG	Anterior	14	17	9								3.2	SAG (20mg/kg)	0	0	0		0
		Anterior	5	48	5								4.1	SAG (20mg/kg)	36	9	8	19.1818	44	0.697024
6.2	SAG	Anterior	8	2	2								4.4	SAG (20mg/kg)	27	57	13	33.5	40	1.21731
		Anterior	6	8	3								6.2	SAG (20mg/kg)	29	26	1	4.33333	30	0.157464
1.2	SAG	Middle	2	38	3								Average					17.1009
		Middle	10	18	8
1.4	SAG	Middle	5	8	0								T test					0.0384076
		Middle	13	5	3
2.2	SAG	Middle	21	0	0
		Middle	14	0	0
2.5	SAG	Middle	11	0	1
		Middle	12	1	4
3.2	SAG	Middle	12	2	2
		Middle
4.1	SAG	Middle	9	6	4
		Middle	19	8	7
4.4	SAG	Middle	17	35	8
		Middle	14	42	12
6.2	SAG	Middle	8	5	3
		Middle	8	4	1
1.2	SAG	Posterior	12	52	4
		Posterior	2	2	0
1.4	SAG	Posterior
		Posterior	12	11	0
2.2	SAG	Posterior	18	2	1
		Posterior	11	0	0
2.5	SAG	Posterior	6	0	0
		Posterior	11	7	1
3.2	SAG	Posterior	11	0	0
		Posterior
4.1	SAG	Posterior	12	10	4
		Posterior	17	1	1
4.4	SAG	Posterior	15	19	1
		Posterior	13	15	1
6.2	SAG	Posterior	12	5	2
		Posterior	21	22	0

## Sheet: DM Chronic 6-OHDA Cyclo pERK
ID	Group	Area	ChAT	pERK in MSN	ChAT + pERK	% pERK in ChAT cells	%pERK in MSN	%ChAT cells pERK positive	Total perk	ChAT Cells			ID	Group	ChAT	pERK in MSN	ChAT + pERK	% pERK in ChAT cells	Total ChAT Cells	Fold Change
1.4	L n=8	Middle	10	37	2	16.6667	94.8718	5.40541	39	12			1.4	L-Dopa (n=8)	17	75	4	19.1476	21	0.730543
2.2	L	Middle	12	54	1	7.69231	98.1818	1.85185	55	13			2.2	L-Dopa (n=8)	19	59	1	5.1	20	0.194581
2.4	L	Middle	7	108	0	0	100	0	108	7			2.4	L-Dopa (n=8)	12	146	5	29.5118	17	1.12597
3.1	L	Middle	6	270	2	25	99.2647	0.740741	272	8			3.1	L-Dopa (n=8)	16	440	6	27.3727	22	1.04436
4.2	L	Middle	13	53	2	13.3333	96.3636	3.77358	55	15			4.2	L-Dopa (n=8)	20	100	3	13.1435	23	0.501466
4.5	L	Middle				#DIV/0!	#DIV/0!	#DIV/0!	0	0			4.5	L-Dopa (n=8)	0	0	0		0
5.2	L	Middle	4	184	6	60	96.8421	3.26087	190	10			5.2	L-Dopa (n=8)	9	286	10	52.7316	19	2.01188
5.3	L	Middle	7	170	4	36.3636	97.7011	2.35294	174	11			5.3	L-Dopa (n=8)	7	170	4	36.4636	11	1.3912
1.4	L	Anterior	8	12	2	20	85.7143	16.6667	14	10			Average					26.2101
2.2	L	Anterior	12		1	7.69231	0	#DIV/0!	1	13			Fold Change Factor					0.0381532
2.4	L	Anterior	6	45	4	40	91.8367	8.88889	49	10
3.1	L	Anterior	14	81	7	33.3333	92.0455	8.64198	88	21
4.2	L	Anterior	13	15	0	0	100	0	15	13
4.5	L	Anterior	15	5	0	0	100	0	5	15
5.2	L	Anterior	2	57	2	50	96.6102	3.50877	59	4
5.3	L	Anterior	7	51	4	36.3636	92.7273	7.84314	55	11
1.4	L	Posterior	7	38	2	22.2222	95	5.26316	40	9
2.2	L	Posterior	7	5	0	0	100	0	5	7
2.4	L	Posterior	5	38	5	50	88.3721	13.1579	43	10
3.1	L	Posterior	10	170	4	28.5714	97.7011	2.35294	174	14
4.2	L	Posterior	7	47	1	12.5	97.9167	2.12766	48	8
4.5	L	Posterior				#DIV/0!	#DIV/0!	#DIV/0!	0	0
5.2	L	Posterior	5	102	4	44.4444	96.2264	3.92157	106	9
5.3	L	Posterior				#DIV/0!	#DIV/0!	#DIV/0!	0	0
2.3	L/Cyclo n=7	Middle				#DIV/0!	#DIV/0!	#DIV/0!	0	0			2.3	L-Dopa + Cyclo (n=7)	9	80	2	19.1818	11	0.731848
3.2	L/Cyclo	Middle	14	179	1	6.66667	99.4444	0.558659	180	15			3.2	L-Dopa + Cyclo (n=7)	22	251	3	13	25	0.495992
3.3	L/Cyclo	Middle	11	159	2	15.3846	98.7578	1.25786	161	13			3.3	L-Dopa + Cyclo (n=7)	23	215	3	12.5385	26	0.478383
4.3	L/Cyclo	Middle	3	257	6	66.6667	97.7186	2.33463	263	9			4.3	L-Dopa + Cyclo (n=7)	6	437	8	58.1429	14	2.21834
4.4	L/Cyclo	Middle	5	195	3	37.5	98.4848	1.53846	198	8			4.4	L-Dopa + Cyclo (n=7)	12	343	5	30.4118	17	1.16031
5.1	L/Cyclo	Middle				#DIV/0!	#DIV/0!	#DIV/0!	0	0			5.1	L-Dopa + Cyclo (n=7)	9	210	5	36.7143	14	1.40077
5.4	L/Cyclo	Middle	9	184	0	0	100	0	184	9			5.4	L-Dopa + Cyclo (n=7)	17	262	1	6.55556	18	0.250115
2.3	L/Cyclo	Anterior	11	23	1	8.33333	95.8333	4.34783	24	12
3.2	L/Cyclo	Anterior				#DIV/0!	#DIV/0!	#DIV/0!	0	0			Average					25.2207
3.3	L/Cyclo	Anterior	9	15	2	18.1818	88.2353	13.3333	17	11
4.3	L/Cyclo	Anterior	7	179	3	30	98.3516	1.67598	182	10			T test					0.914563
4.4	L/Cyclo	Anterior	10	27	0	0	100	0	27	10
5.1	L/Cyclo	Anterior	9	120	1	10	99.1736	0.833333	121	10
5.4	L/Cyclo	Anterior	7	11	1	12.5	91.6667	9.09091	12	8
2.3	L/Cyclo	Posterior	9	80	2	18.1818	97.561	2.5	82	11
3.2	L/Cyclo	Posterior	8	72	2	20	97.2973	2.77778	74	10
3.3	L/Cyclo	Posterior	12	56	1	7.69231	98.2456	1.78571	57	13
4.3	L/Cyclo	Posterior	3	180	2	40	98.9011	1.11111	182	5
4.4	L/Cyclo	Posterior	7	148	2	22.2222	98.6667	1.35135	150	9
5.1	L/Cyclo	Posterior	9	210	5	35.7143	97.6744	2.38095	215	14
5.4	L/Cyclo	Posterior	8	78	1	11.1111	98.7342	1.28205	79	9

## Sheet: DM Chronic 6-OHDA SAG pERK
ID	Group	Area	ChAT	pERK in MSN	ChAT + pERK	% pERK in ChAT cells	%pERK in MSN	%ChAT cells pERK positive	Total perk	ChAT Cells			ID	Group	ChAT	pERK in MSN	ChAT + pERK	% pERK in ChAT cells	Total ChAT Cells	Fold Change
1.1	Control	Anterior				#DIV/0!	#DIV/0!	#DIV/0!	0	0			1.1	Control	0	0	0		0
1.4	Control	Anterior				#DIV/0!	#DIV/0!	#DIV/0!	0	0			1.4	Control	5	5	2	29.5714	7	0.950696
2.1	Control	Anterior				#DIV/0!	#DIV/0!	#DIV/0!	0	0			2.1	Control	10	20	10	51	20	1.63961
2.2	Control	Anterior				#DIV/0!	#DIV/0!	#DIV/0!	0	0			2.2	Control	5	43	3	38.5	8	1.23774
3.1	Control	Anterior				#DIV/0!	#DIV/0!	#DIV/0!	0	0			3.1	Control	10	26	8	45.4444	18	1.461
3.4	Control	Anterior				#DIV/0!	#DIV/0!	#DIV/0!	0	0			3.4	Control	4	10	0	1	4	0.0321491
4.2	Control	Anterior				#DIV/0!	#DIV/0!	#DIV/0!	0	0			4.2	Control	15	32	4	22.0526	19	0.708973
4.4	Control	Anterior				#DIV/0!	#DIV/0!	#DIV/0!	0	0			4.4	Control	17	76	7	30.1667	24	0.969833
1.1	Control	Middle				#DIV/0!	#DIV/0!	#DIV/0!	0	0			Average					31.105
1.4	Control	Middle				#DIV/0!	#DIV/0!	#DIV/0!	0	0			Fold Change Factor					0.0321491
2.1	Control	Middle	5	15	8	61.5385	65.2174	53.3333	23	13
2.2	Control	Middle	2	13	0	0	100	0	13	2
3.1	Control	middle	5	15	2	28.5714	88.2353	13.3333	17	7
3.4	Control	middle				#DIV/0!	#DIV/0!	#DIV/0!	0	0
4.2	Control	middle	7	10	1	12.5	90.9091	10	11	8
4.4	Control	middle	11	45	4	26.6667	91.8367	8.88889	49	15
1.1	Control	Posterior				#DIV/0!	#DIV/0!	#DIV/0!	0	0
1.4	Control	Posterior	5	5	2	28.5714	71.4286	40	7	7
2.1	Control	Posterior	5	5	2	28.5714	71.4286	40	7	7
2.2	Control	Posterior	3	30	3	50	90.9091	10	33	6
3.1	Control	posterior	5	11	6	54.5455	64.7059	54.5455	17	11
3.4	Control	posterior	4	10	0	0	100	0	10	4
4.2	Control	posterior	8	22	3	27.2727	88	13.6364	25	11
4.4	Control	posterior	6	31	3	33.3333	91.1765	9.67742	34	9
3.2	SAG (15mg/kg) semi acute	Anterior				#DIV/0!	#DIV/0!	#DIV/0!	0	0			3.2	SAG (15mg/kg) semi acute	21	93	4	17	25	0.546535
3.3	SAG	Anterior				#DIV/0!	#DIV/0!	#DIV/0!	0	0			3.3	SAG (15mg/kg) semi acute	7	25	0	1	7	0.0321491
4.1	SAG	Anterior				#DIV/0!	#DIV/0!	#DIV/0!	0	0			4.1	SAG (15mg/kg) semi acute	23	53	4	15.8148	27	0.508433
4.3	SAG	Anterior				#DIV/0!	#DIV/0!	#DIV/0!	0	0			4.3	SAG (15mg/kg) semi acute	17	29	0	1	17	0.0321491
4.5	SAG	Anterior				#DIV/0!	#DIV/0!	#DIV/0!	0	0			4.5	SAG (15mg/kg) semi acute	9	12	1	11	10	0.353641
1.3	SAG	Anterior				#DIV/0!	#DIV/0!	#DIV/0!	0	0			1.2	SAG (15mg/kg) semi acute	8	47	5	39.4615	13	1.26865
1.5	SAG	Anterior				#DIV/0!	#DIV/0!	#DIV/0!	0	0			1.3	SAG (15mg/kg) semi acute	17	210	5	23.7273	22	0.762812
2.3	SAG	Anterior				#DIV/0!	#DIV/0!	#DIV/0!	0	0			1.5	SAG (15mg/kg) semi acute	12	50	11	48.8261	23	1.56972
2.4	SAG	Anterior				#DIV/0!	#DIV/0!	#DIV/0!	0	0			2.3	SAG (15mg/kg) semi acute	12	183	5	30.4118	17	0.977712
3.2	SAG	middle	9	41	1	10	97.619	2.43902	42	10			2.4	SAG (15mg/kg) semi acute	14	184	5	27.3158	19	0.878179
3.3	SAG	middle				#DIV/0!	#DIV/0!	#DIV/0!	0	0			Average					21.5557
4.1	SAG	middle	13	35	4	23.5294	89.7436	11.4286	39	17
4.3	SAG	middle	11	12	0	0	100	0	12	11			T test					0.244505
1.2	SAG	Middle	5	22	2	28.5714	91.6667	9.09091	24	7
1.3	SAG	Middle	5	165	3	37.5	98.2143	1.81818	168	8
1.5	SAG	Middle	6	20	5	45.4545	80	25	25	11
2.3	SAG	Middle	6	132	2	25	98.5075	1.51515	134	8
2.4	SAG	Middle	10	98	4	28.5714	96.0784	4.08163	102	14
3.2	SAG	posterior	12	52	3	20	94.5455	5.76923	55	15
3.3	SAG	posterior	7	25	0	0	100	0	25	7
4.1	SAG	posterior	10	18	0	0	100	0	18	10
4.3	SAG	posterior	6	17	0	0	100	0	17	6
4.5	SAG	posterior	9	12	1	10	92.3077	8.33333	13	10
1.2	SAG	Posterior	3	25	3	50	89.2857	12	28	6
1.3	SAG	Posterior	12	45	2	14.2857	95.7447	4.44444	47	14
1.5	SAG	Posterior	6	30	6	50	83.3333	20	36	12
2.3	SAG	Posterior	6	51	3	33.3333	94.4444	5.88235	54	9
2.4	SAG	Posterior	4	86	1	20	98.8506	1.16279	87	5

## Sheet: DM Chronic AK Cyclo pERK
ID	Group	Area	ChAT	pERK in MSN	ChAT + pERK	% pERK in ChAT cells	%pERK in MSN	%ChAT cells pERK positive	Total perk	ChAT Cells			ID	Group	ChAT	pERK in MSN	ChAT + pERK	% pERK in ChAT cells	Total ChAT Cells	Fold Change
1.1	Control	Anterior	4	79	6								1.1	Control	11	121	15	58.6923	26	1.14657
		Anterior	4	66	6								2.1	Control	9	45	27	76	36	1.48468
2.1	Control	Anterior	7	26	4								3.1	Control	18	239	13	42.9355	31	0.838758
		Anterior	7	36	6								3.4	Control	22	8	13	38.1429	35	0.745133
3.1	Control	Anterior	7	107	2								4.3	Control	12	3	7	37.8421	19	0.739257
		Anterior											5.2	Control	6	124	16	73.7273	22	1.44029
3.4	Control	Anterior	8	9	3								5.3	Control	16	16	10	39.4615	26	0.770894
		Anterior	13	6	6								6.1	Control	10	129	21	68.7419	31	1.3429
4.3	Control	Anterior	12	7	3								1.1	Control	6	135	20	77.9231	26	1.52225
		Anterior	6	6	2								2.1	Control	9	96	18	67.6667	27	1.32189
5.2	Control	Anterior	2	62	8								3.1	Control	23	230	20	47.5116	43	0.928155
		Anterior	3	66	10								3.4	Control	19	25	9	33.1429	28	0.647456
5.3	Control	Anterior	2	19	15								4.3	Control	22	13	4	16.3846	26	0.320079
		Anterior	7	6	6								5.2	Control	11	82	9	46	20	0.898625
6.1	Control	Anterior	8	51	10								5.3	Control	9	13	5	36.7143	14	0.717225
		Anterior											6.1	Control	6	133	8	58.1429	14	1.13584
1.1	Control	Middle	2	85	8								Average					51.1893
		Middle	4	71	11								Fold Change Factor					0.0195353
2.1	Control	Middle	6	25	13
		Middle	8	50	5
3.1	Control	Middle	7	124	9
		Middle	9	132	11
3.4	Control	Middle	12	6	5
		Middle	11	6	5
4.3	Control	Middle	9	0	3
		Middle	9	8	0
5.2	Control	Middle	3	59	7
		Middle	2	65	7
5.3	Control	Middle	8	12	5
		Middle	3	6	2
6.1	Control	Middle	1	80	14
		Middle	2	49	5
1.1	Control	Posterior	9	36	7
		Posterior	2	64	9
2.1	Control	Posterior	3	20	14
		Posterior	1	46	13
3.1	Control	Posterior	11	115	4
		Posterior	14	98	9
3.4	Control	Posterior	10	2	8
		Posterior	8	19	4
4.3	Control	Posterior	3	3	4
		Posterior	13	5	4
5.2	Control	Posterior	3	65	9
		Posterior	9	17	2
5.3	Control	Posterior	8	4	5
		Posterior	6	7	3
6.1	Control	Posterior	9	49	7
		Posterior	4	84	3
1.3	Cyclo (5mg/kg)	Anteri+E54:E91or	12	40	7								1.3	Cyclo (5mg/kg)	11	9	10	48.619	21	0.949788
		Anterior	10	29	2								1.5	Cyclo (5mg/kg)	22	100	15	41.5405	37	0.811508
1.5	Cyclo	Anterior	7	12	6								2.3	Cyclo (5mg/kg)	17	92	12	42.3793	29	0.827893
		Anterior	5	15	3								2.4	Cyclo (5mg/kg)	11	48	9	46	20	0.898625
2.3	Cyclo	Anterior	4	84	4								3.3	Cyclo (5mg/kg)	16	46	10	39.4615	26	0.770894
		Anterior	7	38	7								4.2	Cyclo (5mg/kg)	10	18	8	45.4444	18	0.887772
2.4	Cyclo	Anterior	2	17	7								5.1	Cyclo (5mg/kg)	17	21	5	23.7273	22	0.46352
		Anterior	8	36	5								5.4	Cyclo (5mg/kg)	14	62	18	57.25	32	1.1184
3.3	Cyclo	Anterior											1.3	Cyclo (5mg/kg)	17	8	12	42.3793	29	0.827893
		Anterior											1.5	Cyclo (5mg/kg)	18	81	13	42.9355	31	0.838758
4.2	Cyclo	Anterior											2.3	Cyclo (5mg/kg)	13	159	18	59.0645	31	1.15384
		Anterior											2.4	Cyclo (5mg/kg)	12	40	9	43.8571	21	0.856763
5.1	Cyclo	Anterior	15	15	4								3.3	Cyclo (5mg/kg)	13	20	6	32.5789	19	0.63644
		Anterior	9	3	3								4.2	Cyclo (5mg/kg)	12	21	11	48.8261	23	0.953833
5.4	Cyclo	Anterior	14	42	7								5.1	Cyclo (5mg/kg)	18	19	14	44.75	32	0.874205
		Anterior	7	38	8								5.4	Cyclo (5mg/kg)	6	66	13	69.4211	19	1.35616
1.3	Cyclo	Middle	8	6	6								Average					45.5147
		Middle	8	4	7
1.5	Cyclo	Middle	8	40	5								T test					0.284261
		Middle	8	36	6
2.3	Cyclo	Middle	8	62	8
		Middle	7	115	17
2.4	Cyclo	Middle	4	17	6
		Middle	7	22	3
3.3	Cyclo	Middle	8	26	6
		Middle	8	12	5
4.2	Cyclo	Middle	4	11	3
		Middle	4	11	7
5.1	Cyclo	Middle	9	17	3
		Middle	7	10	7
5.4	Cyclo	Middle	9	35	10
		Middle	5	36	6
1.3	Cyclo	Posterior	3	3	4
		Posterior	9	4	5
1.5	Cyclo	Posterior	14	60	10
		Posterior	10	45	7
2.3	Cyclo	Posterior	9	30	4
		Posterior	6	44	1
2.4	Cyclo	Posterior	7	31	3
		Posterior	5	18	6
3.3	Cyclo	Posterior	8	20	4
		Posterior	5	8	1
4.2	Cyclo	Posterior	6	7	5
		Posterior	8	10	4
5.1	Cyclo	Posterior	8	4	2
		Posterior	11	9	7
5.4	Cyclo	Posterior	5	27	8
		Posterior	1	30	7
			1	6	2
			4	11	7
			11	45	9
			10	49	10

## Sheet: DM Chronic AK SAG pERK
ID	Group	Area	ChAT	pERK in MSN	ChAT + pERK	% pERK in ChAT cells	%pERK in MSN	%ChAT cells pERK positive	Total perk	ChAT Cells			ID	Group	ChAT	pERK in MSN	ChAT + pERK	% pERK in ChAT cells	Total ChAT Cells	Fold Change
1.1	Control	Anterior	4	79	6								1.1	Control	11	121	15	58.6923	26	1.14657
		Anterior	4	66	6								2.1	Control	9	45	27	76	36	1.48468
2.1	Control	Anterior	7	26	4								3.1	Control	18	239	13	42.9355	31	0.838758
		Anterior	7	36	6								3.4	Control	22	8	13	38.1429	35	0.745133
3.1	Control	Anterior	7	107	2								4.3	Control	12	3	7	37.8421	19	0.739257
		Anterior											5.2	Control	6	124	16	73.7273	22	1.44029
3.4	Control	Anterior	8	9	3								5.3	Control	16	16	10	39.4615	26	0.770894
		Anterior	13	6	6								6.1	Control	10	129	21	68.7419	31	1.3429
4.3	Control	Anterior	12	7	3								1.1	Control	6	135	20	77.9231	26	1.52225
		Anterior	6	6	2								2.1	Control	9	96	18	67.6667	27	1.32189
5.2	Control	Anterior	2	62	8								3.1	Control	23	230	20	47.5116	43	0.928155
		Anterior	3	66	10								3.4	Control	19	25	9	33.1429	28	0.647456
5.3	Control	Anterior	2	19	15								4.3	Control	22	13	4	16.3846	26	0.320079
		Anterior	7	6	6								5.2	Control	11	82	9	46	20	0.898625
6.1	Control	Anterior	8	51	10								5.3	Control	9	13	5	36.7143	14	0.717225
		Anterior											6.1	Control	6	133	8	58.1429	14	1.13584
1.1	Control	Middle	2	85	8								Average					51.1893
		Middle	4	71	11								Fold Change Factor					0.0195353
2.1	Control	Middle	6	25	13
		Middle	8	50	5
3.1	Control	Middle	7	124	9
		Middle	9	132	11
3.4	Control	Middle	12	6	5
		Middle	11	6	5
4.3	Control	Middle	9	0	3
		Middle	9	8	0
5.2	Control	Middle	3	59	7
		Middle	2	65	7
5.3	Control	Middle	8	12	5
		Middle	3	6	2
6.1	Control	Middle	1	80	14
		Middle	2	49	5
1.1	Control	Posterior	9	36	7
		Posterior	2	64	9
2.1	Control	Posterior	3	20	14
		Posterior	1	46	13
3.1	Control	Posterior	11	115	4
		Posterior	14	98	9
3.4	Control	Posterior	10	2	8
		Posterior	8	19	4
4.3	Control	Posterior	3	3	4
		Posterior	13	5	4
5.2	Control	Posterior	3	65	9
		Posterior	9	17	2
5.3	Control	Posterior	8	4	5
		Posterior	6	7	3
6.1	Control	Posterior	9	49	7
		Posterior	4	84	3
1.2	SAG (20mg/kg)	Anteri+E54:E91or	5	75	13								1.2	SAG (20mg/kg)	11	170	18	63.069	29	1.23207
		Anterior	2	69	7								1.4	SAG (20mg/kg)	8	51	6	43.8571	14	0.856763
1.4	SAG	Anterior	7	21	5								2.2	SAG (20mg/kg)	18	0	0	1	18	0.0195353
		Anterior											2.5	SAG (20mg/kg)	16	13	12	43.8571	28	0.856763
2.2	SAG	Anterior	13	0	0								3.2	SAG (20mg/kg)	21	13	4	17	25	0.3321
		Anterior											4.1	SAG (20mg/kg)	25	69	13	35.2105	38	0.687849
2.5	SAG	Anterior	12	3	4								4.4	SAG (20mg/kg)	17	88	13	44.3333	30	0.866066
		Anterior	6	6	9								6.2	SAG (20mg/kg)	18	56	11	38.931	29	0.76053
3.2	SAG	Anterior	6	0	4								1.2	SAG (20mg/kg)	3	145	17	86	20	1.68004
		Anterior	2	5	14								1.4	SAG (20mg/kg)	0	0	0		0
4.1	SAG	Anterior	11	30	6								2.2	SAG (20mg/kg)	28	0	0	1	28	0.0195353
		Anterior	3	26	15								2.5	SAG (20mg/kg)	9	10	12	58.1429	21	1.13584
4.4	SAG	Anterior	13	65	0								3.2	SAG (20mg/kg)	14	14	22	62.1111	36	1.21336
		Anterior	6	63	12								4.1	SAG (20mg/kg)	15	75	13	47.4286	28	0.926532
6.2	SAG	Anterior	5	14	3								4.4	SAG (20mg/kg)	9	107	15	63.5	24	1.24049
		Anterior	6	26	6								6.2	SAG (20mg/kg)	11	52	11	51	22	0.996301
1.2	SAG	Middle	4	69	13								Average					43.7627
		Middle	2	82	10
1.4	SAG	Middle	4	36	1								T test					0.327615
		Middle
2.2	SAG	Middle	5	0	0
		Middle	10	0	0
2.5	SAG	Middle	14	5	6
		Middle	7	3	6
3.2	SAG	Middle	10	3	3
		Middle	6	5	15
4.1	SAG	Middle	8	31	8
		Middle	8	28	6
4.4	SAG	Middle	8	52	9
		Middle	3	45	9
6.2	SAG	Middle	9	25	3
		Middle	5	32	7
1.2	SAG	Posterior	7	101	5
		Posterior	1	63	7
1.4	SAG	Posterior	4	15	5
		Posterior
2.2	SAG	Posterior	13	0	0
		Posterior	18	0	0
2.5	SAG	Posterior	2	8	6
		Posterior	2	7	6
3.2	SAG	Posterior	11	10	1
		Posterior	8	9	7
4.1	SAG	Posterior	17	38	5
		Posterior	7	47	7
4.4	SAG	Posterior	9	36	4
		Posterior	6	62	6
6.2	SAG	Posterior	9	31	8
		Posterior	6	20	4

## Sheet: DL Acute 6-OHDA Pur pERK
ID	Group	Area	ChAT	pERK	Chat + pERK	% pERK in ChAT cells	%pERK in MSN	%ChAT cells pERK positive	Total perk	ChAT Cells			ID	Group	ChAT	pERK in MSN	ChAT + pERK	% pERK in ChAT cells	Total ChAT Cells	Fold Change
1.4	L-Dopa	Anterior											1.4	Control	11	3	16	60.2593	27	1.02664
2.2	Control	Anterior											2.2	Control	11	41	20	65.5161	31	1.1162
3.4	Control	Anterior											4.3	Control	19	730	34	65.1509	53	1.10997
1.4	Control	Middle	6	2	8	57.1429							3.4	Control	8	244	6	43.8571	14	0.747193
2.2	Control	Middle	4	3	7	63.6364							Average					58.6959
4.3	Control	Middle	8	220	5	38.4615												0.017037
1.4	Control	Posterior	5	1	8	61.5385
2.2	Control	Posterior	7	38	13	65
4.3	Control	Posterior	3	186	6	66.6667
3.4	Control	Middle	6	62	2	25
4.3	Control	Middle	4	105	12	75
3.4	Control	Posterior	2	182	4	66.6667
4.3	Control	Posterior	4	219	11	73.3333
3.5	L-dopa + Pur	Anterior											2.3	Control	12	7	3	21	15	0.357776
2.3	PUR	Middle	6	4	2								3.3	Control	14	3	1	7.66667	15	0.130617
3.3	PUR	Middle	5	0	0								3.5	Control	24	190	8	26	32	0.442961
3.5	PUR	Middle	11	65	5								4.2	Control	33	149	11	26	44	0.442961
4.2	PUR	Middle	5	5	5								5.2	Control	45	330	20	31.7692	65	0.541252
5.2	PUR	Middle	9	85	6								Average					22.4872
2.3	PUR	Posterior	6	3	1
3.3	PUR	Posterior	9	3	1								T Test					0.000791111
3.5	PUR	Posterior	7	120	1
4.2	PUR	Posterior	12	65	1
5.2	PUR	Posterior	18	42	2
4.2	PUR	Middle	6	10	4
5.2	PUR	Middle	8	119	6
3.5	PUR	Posterior	6	5	2
4.2	PUR	Posterior	10	69	1
5.2	PUR	Posterior	10	84	6

## Sheet: DL Acute 6-OHDA SAG pERK
ID	Group	Area	pErk	Chat	pErk + Chat	% pERK in ChAT cells	%pERK in MSN	%ChAT cells pERK positive	Total perk	ChAT Cells			ID	Group	ChAT	pERK in MSN	ChAT + pERK	% pERK in ChAT cells	Total ChAT Cells	Fold Change
1.5	L-dopa (5mg/kg) n=4	Anterior	273	7	9								1.5	Control	13	435	18	59.0645	31	0.873413
		Middle	266	4	9								2.4	Control	7	410	24	78.4194	31	1.15962
		Posterior	169	9	9								3.3	Control	4	822	13	77.4706	17	1.14559
2.4	Control	Anterior	322	0	15								4.3	Control	15	524	18	55.5455	33	0.821375
		Middle	257	2	17
		Posterior	153	5	7
3.3	Control	Anterior	366	13	5
		Middle	380	1	8
		Posterior	442	3	5								Average					67.625
4.3	Control	Anterior	348	4	7								Fold Change Factor					0.0147874
		Middle	153	8	14
		Posterior	371	7	4
3.4	L-dopa (5mg/kg) + SAG (10mg/kg) n=4	Anterior	58	2	5								3.4	L-dopa (5mg/kg) + SAG (10mg/kg) n=4	12	26	20	63.5	32	0.939002
		Middle	15	3	16								3.5	L-dopa (5mg/kg) + SAG (10mg/kg) n=4	25	186	1	4.84615	26	0.0716622
		Posterior	11	9	4								4.1	L-dopa (5mg/kg) + SAG (10mg/kg) n=4	26	6	6	19.75	32	0.292052
3.5	SAG	Anterior	62	8	1								4.2	L-dopa (5mg/kg) + SAG (10mg/kg) n=4	15	36	4	22.0526	19	0.326102
		Middle	115	17	0
		Posterior	71	8	1
4.1	SAG	Anterior	0	10	1
		Middle	3	10	5
		Posterior	3	16	1								Average					27.5372
4.2	SAG	Anterior	119	4	3
		Middle	26	8	2								T test					0.0282076
		Posterior	10	7	2
1.3	Cyclo (5mg/kg)	Anteri+E54:E91or	12	40	7								1.3	Cyclo (5mg/kg)	50	86	31	38.2716	81		0.565939
		Anterior	10	29	2								1.5	Cyclo (5mg/kg)	52	208	37	41.573	89		0.614759
1.5	Cyclo	Anterior	7	12	6								2.3	Cyclo (5mg/kg)	41	373	41	50	82		0.739372
		Anterior	5	15	3								2.4	Cyclo (5mg/kg)	33	141	30	47.619	63		0.704164
2.3	Cyclo	Anterior	4	84	4								3.3	Cyclo (5mg/kg)	29	66	16	35.5556	45		0.525775
		Anterior	7	38	7								4.2	Cyclo (5mg/kg)	22	39	19	46.3415	41		0.685271
2.4	Cyclo	Anterior	2	17	7								5.1	Cyclo (5mg/kg)	59	58	26	30.5882	85		0.452322
		Anterior	8	36	5								5.4	Cyclo (5mg/kg)	41	208	46	52.8736	87		0.781864
3.3	Cyclo	Anterior											Average					42.8528
		Anterior
4.2	Cyclo	Anterior											T Tests				0.0474211	0.00133545			#DIV/0!
		Anterior
5.1	Cyclo	Anterior	15	15	4
		Anterior	9	3	3
5.4	Cyclo	Anterior	14	42	7
		Anterior	7	38	8
1.3	Cyclo	Middle	8	6	6
		Middle	8	4	7
1.5	Cyclo	Middle	8	40	5
		Middle	8	36	6
2.3	Cyclo	Middle	8	62	8
		Middle	7	115	17
2.4	Cyclo	Middle	4	17	6
		Middle	7	22	3
3.3	Cyclo	Middle	8	26	6
		Middle	8	12	5
4.2	Cyclo	Middle	4	11	3
		Middle	4	11	7
5.1	Cyclo	Middle	9	17	3
		Middle	7	10	7
5.4	Cyclo	Middle	9	35	10
		Middle	5	36	6
1.3	Cyclo	Posterior	3	3	4
		Posterior	9	4	5
1.5	Cyclo	Posterior	14	60	10
		Posterior	10	45	7
2.3	Cyclo	Posterior	9	30	4
		Posterior	6	44	1
2.4	Cyclo	Posterior	7	31	3
		Posterior	5	18	6
3.3	Cyclo	Posterior	8	20	4
		Posterior	5	8	1
4.2	Cyclo	Posterior	6	7	5
		Posterior	8	10	4
5.1	Cyclo	Posterior	8	4	2
		Posterior	11	9	7
5.4	Cyclo	Posterior	5	27	8
		Posterior	1	30	7
			1	6	2
			4	11	7
			11	45	9
			10	49	10

[truncated: 28 more sheets: DL Acute AK SAG pERK, DM Acute 6-OHDA Pur pERK, DM Acute 6-OHDA SAG pERK, DM Acute AK SAG pERK, DL Chronic AK Cyclo pERK Middle, pERK in PARV, Shhll pERK, M2 AK pERK CIN, Smoll pERK CIN, Shhll prpS6, ChAT Cre Control prpS6, Smoll prpS6, M2 prpS6, OID prpS6, DAN Counts, TH Density, NHP Dyskinesia, NHP Disability, Total AIM Scores, EC 50 Dosing …]
